# Supplementary material for: Cost-Effectiveness of COVID-19 Sequential Vaccination Strategies in Inactivated Vaccinated Individuals in China
Source: Vaccines (Basel). 2022 Oct 14;10(10):1712. doi: 10.3390/vaccines10101712 (PMC9610874; doi:10.3390/vaccines10101712)
Supplement: Supplementary file 1 [file vaccines-10-01712-s001.zip]

Archive with 1 entries (1 files):
- vaccines-1906710-supplementary.pdf
